# Supplementary material for: Co-Expression with Membrane CMTM6/4 on Tumor Epithelium Enhances the Prediction Value of PD-L1 on Anti-PD-1/L1 Therapeutic Efficacy in Gastric Adenocarcinoma
Source: Cancers (Basel). 2021 Oct 15;13(20):5175. doi: 10.3390/cancers13205175 (PMC8533876; doi:10.3390/cancers13205175)
Supplement: Supplementary file 1 [file cancers-13-05175-s001.zip]

Archive with 2 entries (2 files):
- 20210928-supplementary figures.pdf
- supplementary Tables.pdf
